# Supplementary material for: Frankliniella panamensis (Insecta: Thysanoptera), an Emerging Global Threat or Not? Evidence from the Literature
Source: Insects. 2025 Dec 4;16(12):1230. doi: 10.3390/insects16121230 (PMC12734350; doi:10.3390/insects16121230)
Supplement: Supplementary file 1 [file insects-16-01230-s001.zip]

Archive with 1 entries (1 files):
- insects-3943440-supplementary.xlsx
