# Supplementary material for: Frankliniella panamensis (Insecta: Thysanoptera), an Emerging Global Threat or Not? Evidence from the Literature
Source: Insects. 2025 Dec 4;16(12):1230. doi: 10.3390/insects16121230 (PMC12734350; doi:10.3390/insects16121230)
Supplement: Supplementary file 1 [file insects-16-01230-s001.zip › insects-3943440-supplementary.xlsx]

## Sheet: Sheet1
	Botanical family described in the manuscript	Plant name in the original manuscript	Plant species	Alternative term used to search for plant information	Plant part(s) used for collection	Native range of plants (information sourced from https://powo.science.kew.org/)	Native region of plants	Crop type (per manuscript)	Cropping system for collection	Country	Location		Altitude (meters above of the sea level)	Specimens deposited in museums	Taxonomic identification	Sample date	Sex / morphs	Larvae present	References	Notes
1	Alstroemeriaceae	Alstroemeria	Alstroemeria sp.		Flower/foliage	S. Venezuela to S. South America	South America	Flower crops	Cultivated	Colombia	Antioquia	Corregimientos Municipio de Medellin	1890-2240	*	Adults - Morphology		*	*	Arévalo-P et al. (2003)
2	Amaryllidaceae		Allium cepa		Flower	Central Asia	Asia	Flower crops	Cultivated	Colombia	Region Andina	*	2501-3000	*	Adults - Morphology	No date	*	*	Ebratt Ravelo (2020)
			Allium fistulosum		Flower	China	Asia	Flower crops	Cultivated	Colombia	Region Andina	*	2501-3001	*	Adults - Morphology	No date	*	*	Ebratt Ravelo (2020)
			Allium sativum		Flower	Central Asia to NE. Iran	Asia	Flower crops	Cultivated	Colombia	Region Andina	*	2501-3002	*	Adults - Morphology	No date	*	*	Ebratt Ravelo (2020)
		Agapanto	Agapanthus umbellatus		Flower/foliage	S. Africa	Africa	Flower crops	Cultivated	Colombia	Antioquia	Corregimientos Municipio de Medellin	1890-2240	*	Adults - Morphology		*	*	Arévalo-P et al. (2003)
3	Amaranthaceae		Amaranthus dubius		Flower	Mexico to Tropical America	Central and South America	Weed	Non-cultivated	Colombia	Region Andina	*	2501-3000	*	Adults - Morphology	No date	*	*	Ebratt Ravelo (2020)
			Amaranthus viridis		Flower/foliage	Central and South America	SE. Mexico to Tropical America	Weed	Non-cultivated	Colombia	Antioquia	La Ceja	2200	*	Adults - Morphology	*	Female	No	Castro et al. (2017)
			Amaranthus viridis		Flower/foliage	Central and South America	SE. Mexico to Tropical America	Weed	Non-cultivated	Colombia	Antioquia	Marinilla	2120	*	Adults - Morphology	*	Female	No	Castro et al. (2017)
			Amaranthus viridis		Flower/foliage	Central and South America	SE. Mexico to Tropical America	Weed	Non-cultivated	Colombia	Antioquia	Carmen de Viboral	2150	*	Adults - Morphology	*	Female	No	Castro et al. (2017)
			Amaranthus sp.		Foliage	Cosmopolitan	Cosmopolitan	Weed	Non-cultivated	Colombia	Region Andina	*	1501-2000	*	Adults - Morphology	No date	*	*	Ebratt Ravelo (2020)
			Amaranthus viridis		Shoot system	SE. Mexico to Tropical America	Central and South America	Weed	Non-cultivated	Colombia	Antioquia	La Ceja	2200	*	Adults - Morphology		Female	No	Castro et al. (2017)
			Amaranthus viridis		Shoot system	SE. Mexico to Tropical America	Central and South America	Weed	Non-cultivated	Colombia	Antioquia	Marinilla	2120	*	Adults - Morphology		Female	No	Castro et al. (2017)
			Amaranthus viridis		Shoot system	SE. Mexico to Tropical America	Central and South America	Weed	Non-cultivated	Colombia	Antioquia	Carmen de Viboral	2150	*	Adults - Morphology		Female	No	Castro et al. (2017)
			Amaranthus sp.		Foliage	Cosmopolitan	Cosmopolitan	Weed	Non-cultivated	Colombia	Region Andina	*	1501-2000	*	Adults - Morphology	No date	*	*	Ebratt Ravelo (2020)
4	Araceae		Anthurium sp.		Flower	Mexico to Tropical America	Central and South America	Cultivated plant	Cultivated	Colombia	Region Andina	*	2501-3000	*	Adults - Morphology	No date	*	*	Ebratt Ravelo (2020)
			Zantedeschia aethiopica		Flower	S. Africa	Africa	Cultivated plant	Cultivated	Colombia	Region Andina	*	2501 - 3000	*	Adults - Morphology	No date	*	*	Ebratt Ravelo (2020)
		Cartucho	Zantedeschia aethiopica		Flower/foliage	S. Africa	Africa	Flower crops	Cultivated	Colombia	Antioquia	Corregimientos Municipio de Medellin	1890-2241	*	Adults - Morphology		*	*	Arévalo-P et al. (2003)
			Zantedeschia sp.		*	Nigeria to Tanzania and S. Africa.	Africa	Cultivated plant	Cultivated	Colombia	Sabana de Bogota	*	1503-3656	*	Adults - Morphology	No date	*	*	Cárdenas & Corredor (1993)
5	Asparagaceae		Asparagus officinalis		Flower	Europe to Mongolia	Europe and Asia	Cultivated plant	Cultivated	Colombia	Region Andina	*	2501-3000	*	Adults - Morphology	No date	*	*	Ebratt Ravelo (2020)
			Furcraea andina		Flower	Ecuador to W. Bolivia.	South America	Wild	Non-cultivated	Colombia	Region Andina	*	2001-3000	*	Adults - Morphology	No date	*	*	Ebratt Ravelo (2020)
			Furcraea sp.		Flower	Mexico to Tropical America.	Central and South America	Wild	Non-cultivated	Colombia	Region Andina	*	2501-3000	*	Adults - Morphology	No date	*	*	Ebratt Ravelo (2020)
			Ornithogalum sp.		Shoot system	Europe to Afghanistan, Sierra Leone, Ethiopia to S. Africa, Madagascar	Europe, Asia and Africa	Flower crops	Cultivated	Colombia	Cundinamarca	Cota	2,600 - 3,500	EM-PUJ, Bogota; EM, ICN, UNAL Bogota	Adults - Morphology		*	*	Calixto Álvarez (2002, 2005, 2007)
		Estrella de Belén	Ornithogalum sp.		Flower/foliage	Europe to Afghanistan, Sierra Leone, Ethiopia to S. Africa, Madagascar	Europe, Asia and Africa	Flower crops	Cultivated	Colombia	Antioquia	Corregimientos Municipio de Medellin	1890-2241	*	Adults - Morphology		*	*	Arévalo-P et al. (2003)
6	Apiaceae		Coriandrum sativum		Flower/foliage	E. Medit. to Pakistan	Asia	Wild	Non-cultivated	Colombia	Region Andina	*	2001-3000	*	Adults - Morphology	No date	*	*	Ebratt Ravelo (2020)
7	Asphodelaceae	Hemerocalliz flava	Hemerocallis fulva (as Hemerocalliz flava)	Hemerocallis fulva	Flower	China to Temp. E. Asia	Asia	weeds/commercial	Cultivated and non-cultivated crop	Colombia	Antioquia	La Ceja	2180	*	Adults - Morphology		*	*	Zapata-C et al. (1994)
8	Asteraceae	Pompon	Chrysanthemum sp.		Flower/foliage	Temp. Eurasia to Indo-China, Subarctic America to Canada	Europe, Asia and North America	Flower crops	Cultivated	Colombia	Antioquia	Corregimientos Municipio de Medellin	1890-2241	*	Adults - Morphology		*	*	Arévalo-P et al. (2003)
		Compositae	*		*	*	*	*	*	Colombia	Cundinamarca	Cota	*	*	Adults - Morphology		*	*	Calixto Álvarez (2005)
			Chrysanthemum sp.		Flower	Temp. Eurasia to Indo-China, Subarctic America to Canada	Europe, Asia and North America	Cultivated plant	Cultivated	Colombia	Region Andina	*	2001-3000	*	Adults - Morphology	No date	*	*	Ebratt Ravelo (2020)
			Chrysanthemum sp.		Shoot system	Temp. Eurasia to Indo-China, Subarctic America to Canada	Europe, Asia and North America	Cultivated plant	Cultivated	Colombia	Antioquia	La Ceja	2200	*	Adults - Morphology		Female	Larvae	Castro et al. (2017)
			Chrysanthemum sp.		Flower/foliage	Temp. Eurasia to Indo-China, Subarctic America to Canada	Europe, Asia and North America	Cultivated plant	Cultivated	Colombia	Antioquia	La Ceja	2200	*	Adults - Morphology		Female	Larvae	Castro et al. (2017)
			Chrysanthemum sp.		*	Temp. Eurasia to Indo-China, Subarctic America to Canada	Europe, Asia and North America	Cultivated plant	Cultivated	Colombia	Antioquia	Marinilla	2120	*	Adults - Morphology		*	*	Castro et al. (2017)
			Chrysanthemum sp.		*	Temp. Eurasia to Indo-China, Subarctic America to Canada	Europe, Asia and North America	Cultivated plant	Cultivated	Colombia	Antioquia	Carmen de Viboral	2150	*	Adults - Morphology		*	*	Castro et al. (2017)
			Dahlia sp.		Flower	Mexico to Colombia	Central and South America	Ornamental	Cultivated	Colombia	Region Andina	*	1501-3000	*	Adults - Morphology	No date	*	*	Ebratt Ravelo (2020)
			Emilia sonchifolia		Flower	Tropical & Subtropical Old World	Africa and Asia	Weed	Non-cultivated	Colombia	Region Andina	*	2501-3000	*	Adults - Morphology	No date	*	*	Ebratt Ravelo (2020)
			Taraxacum officinale		Flower	Macaronesia, Europe to Siberia, NW. Africa	Africa, Europe and Asia	Weed	Non-cultivated	Colombia	Region Andina	*	2001-3000	*	Adults - Morphology	No date	*	*	Ebratt Ravelo (2020)
			Taraxacum officinale		Flower	Macaronesia, Europe to Siberia, NW. Africa	Africa, Europe and Asia	Weed	Non-cultivated	Colombia	Antioquia	*	*	*	Adult morphology-Molecular		*	*	Cano-Calle et al. (2021)
		Taraxacum fls	Taraxacum sp.		Flower	Temp. & Subtropical to Tropical Mountains	Cosmopolitan	Weed	Non-cultivated	Colombia	Cota	Cv.Ccial	*	*	Adults - Morphology	1993-07-01	Females only	*	Mound & Isaza (1994)
			Taraxacum sp.		Flower	Temp. & Subtropical to Tropical Mountains	Cosmopolitan	Wild	Non-cultivated	Colombia	Region Andina	*	2501-3000	*	Adults - Morphology	No date	*	*	Ebratt Ravelo (2020)
		Solidago	Aster sp.		Flower/foliage	Temp. Eurasia to Jawa, NW. Africa, Subarctic America to NW. U.S.A	Europe, Asia, Africa and North America	Flower crops	Cultivated	Colombia	Antioquia	Corregimientos Municipio de Medellin	1890-2240	*	Adults - Morphology		*	*	Arévalo-P et al. (2003)
		Solidaster	Aster sp.		Flower/foliage	Temp. Eurasia to Jawa, NW. Africa, Subarctic America to NW. U.S.A	Europe, Asia, Africa and North America	Flower crops	Cultivated	Colombia	Antioquia	Corregimientos Municipio de Medellin	1890-2241	*	Adults - Morphology		*	*	Arévalo-P et al. (2003)
		Albarina	Centaurea cyanus		Flower/foliage	Central & E. Medit.	Europe and Asia	Flower crops	Cultivated	Colombia	Antioquia	Corregimientos Municipio de Medellin	1890-2241	*	Adults - Morphology		*	*	Arévalo-P et al. (2003)
		Aster	Aster sp.		Flower/foliage	Temp. Eurasia to Jawa, NW. Africa, Subarctic America to NW. U.S.A	Europe, Asia and North America	Flower crops	Cultivated	Colombia	Antioquia	Corregimientos Municipio de Medellin	1890-2242	*	Adults - Morphology		*	*	Arévalo-P et al. (2003)
		Asteracea fls blancas	Aster sp.		Flower	Temp. Eurasia to Jawa, NW. Africa, Subarctic America to NW. U.S.A	Europe, Asia and North America	Ornamental	Cultivated	Colombia	Suba	*	*	*	Adults - Morphology	1993-07-01	Females only	*	Mound & Isaza (1994)
	"Compositae"		Chrysanthemum morifolum L		*	*	*	Cultivated plant	Cultivated	Colombia	Sabana de Bogota	*	1503-3656	*	Adults - Morphology	No date	*	*	Cárdenas & Corredor (1993)
	"Compositae"		Taraxacum officinale WeberEur		*	Macaronesia, Europe to Siberia, NW. Africa	Africa, Europe and Asia	Open field	Non-cultivated	Colombia	Sabana de Bogota	*	1503-3656	*	Adults - Morphology	No date	*	*	Cárdenas & Corredor (1993)
	"Compositae"		Hypochaeris radicata L		*	Europe to Caucasus	Europe and Africa	Open field	Non-cultivated	Colombia	Sabana de Bogota	*	1503-3656	*	Adults - Morphology	No date	*	*	Cárdenas & Corredor (1993)
	"Compositae"		Galinsoga ciliata (Raf)		*	Mexico to S. Tropical America	Central and South America	Open field	Non-cultivated	Colombia	Sabana de Bogota	*	1503-3656	*	Adults - Morphology	No date	*	*	Cárdenas & Corredor (1993)
	"Compositae"		Galinsoga parviflora Cav		*	Mexico to Tropical America	Central and South America	Open field	Non-cultivated	Colombia	Sabana de Bogota	*	1503-3656	*	Adults - Morphology	No date	*	*	Cárdenas & Corredor (1993)
	"Compositae"		Spilanthes americana Mutis		*	Mexico to Venezuela and Bolivia, French Guiana	Central and South America	Open field	Non-cultivated	Colombia	Sabana de Bogota	*	1503-3656	*	Adults - Morphology	No date	*	*	Cárdenas & Corredor (1993)
	"Compositae"		Taraxacum officinae		Shoot system	Europe and Asia	Europe and Asia	National Park	Non-cultivated	Colombia	Cundinamarca	Bogota	2,600 - 3,500	EM-PUJ, Bogota; EM, ICN, UNAL Bogota	Adults - Morphology		*	*	Calixto Álvarez (2002, 2005, 2007)
	"Compositae"		Eupatorium stoechidifolium	Eupatorium stoechadifolium	Shoot system	Oregon to California.	North America	National Park	Non-cultivated	Colombia	Cundinamarca	Bogotá	2,600 - 3,500	EM-PUJ, Bogota; EM, ICN, UNAL Bogota	Adults - Morphology		*	*	Calixto Álvarez (2002, 2005, 2007)
	"Compositae"		Eupatorioum stoechidifolium	Eupatorium stoechadifolium	Shoot system	Oregon to California.	North America	Field	Non-cultivated	Colombia	Cundinamarca	Cota	2,600 - 3,500	EM-PUJ, Bogota; EM, ICN, UNAL Bogota	Adults - Morphology		*	*	Calixto Álvarez (2002, 2005, 2007)
	"Compositae"		Espeletia grandiflora		Shoot system	Colombia	South America	National Park	Non-cultivated	Colombia	Cundinamarca	Supata	2,600 - 3,500	EM-PUJ, Bogota; EM, ICN, UNAL Bogota	Adults - Morphology		*	*	Calixto Álvarez (2002, 2005, 2007)
9	Balsaminaceae		Impatiens balsamina L		*	W. & S. India, Sri Lanka	Asia	Open field	Non-cultivated	Colombia	Sabana de Bogota	*	1503-3656	*	Adults - Morphology	No date	*	*	Cárdenas & Corredor (1993)
			Impatiens wallerana Hook		*	E. Africa	Africa	Open field	Non-cultivated	Colombia	Sabana de Bogota	*	1503-3656	*	Adults - Morphology	No date	*	*	Cárdenas & Corredor (1993)	Used NZ Plant Conservaation network page (https://www.nzpcn.org.nz/flora/species/impatiens-walleriana/) for origin as not found on POW
10	Betulaceae		Alnus acuminata acuminata		Flower/fruit	Colombia to NW. Venezuela and NW. Argentina	South America	Live fences/'native' tree species	Non-cultivated	Colombia	Cundinamarca	Chía	2600	*	Adults - Morphology		*	*	Lee (2002)
	"Cunoniaceae"		Alnus spp.		*	Temp. Northern Hemisphere to Himalaya and Andes	Europe, Asia, Africa, South and North America	Open field	Non-cultivated	Colombia	Sabana de Bogota	*	1503-3656	*	Adults - Morphology	No date	*	*	Cárdenas & Corredor (1993)
11	Bignoniaceae		Tecoma stans		Flower/fruit	Tropical & Subtropical America	North and South America	Live fences/'native' tree species	Non-cultivated	Colombia	Cundinamarca	Chia	2600	*	Adults - Morphology		*	*	Lee (2002)
12	Brassicaceae		Brassica rapa		Flower	Central & E. Medit. to Iran and Arabian Peninsula, NE. Tropical Africa.	Africa and Asia	Weed	Non-cultivated	Colombia	Region Andina	*	2001-2500	*	Adults - Morphology	No date	*	*	Ebratt Ravelo (2020)
			Raphanus raphanistrum		Flower	Europe to Medit. and Central Asia	Europe, Africa and Asia	Weed	Non-cultivated	Colombia	Region Andina	*	2001-3000	*	Adults - Morphology	No date	*	*	Ebratt Ravelo (2020)
			Raphanus sp.		Flower	Europe to Central Asia and Pakistan, Macaronesia to N. Africa	Europe, Africa and Asia	Cultivated plant	Cultivated	Colombia	Region Andina	*	2501-3000	*	Adults - Morphology	No date	*	*	Ebratt Ravelo (2020)
			Raphanus raphanistrum		Flower	Europe to Central Asia and Pakistan, Macaronesia to N. Africa	Europe, Africa and Asia	Weed	Non-cultivated	Colombia	Cundinamarca	Macheta	2500	*	Adults - Morphology		*	*	Flórez-P et al. (1998)
			Cardamine hirsuta		Shoot system	Temp. & Subtropical Northern Hemisphere to Old World Tropical Mountains	Europe, Africa and Asia	Weed	Non-cultivated	Colombia	Antioquia	La Ceja	2200	*	Adults - Morphology		Female	No	Castro et al. (2017)
			Cardamine hirsuta		*	Temp. & Subtropical Northern Hemisphere to Old World Tropical Mountains	Europe, Africa and Asia	Weed	Non-cultivated	Colombia	Antioquia	Marinilla	2120	*	Adults - Morphology		*	*	Castro et al. (2017)
			Cardamine hirsuta		Shoot system	Temp. & Subtropical Northern Hemisphere to Old World Tropical Mountains	Europe, Africa and Asia	Weed	Non-cultivated	Colombia	Antioquia	Carmen de Viboral	2150	*	Adults - Morphology		Female	No	Castro et al. (2017)
			Cardamine hirsuta		Shoot system	Temp. & Subtropical Northern Hemisphere to Old World Tropical Mountains	Europe, Africa and Asia	Weed	Non-cultivated	Colombia	Antioquia	La Ceja	2200	*	Adults - Morphology		Female	No	Castro et al. (2017)
			Cardamine hirsuta		Shoot system	Temp. & Subtropical Northern Hemisphere to Old World Tropical Mountains	Europe, Africa and Asia	Weed	Non-cultivated	Colombia	Antioquia	Carmen de Viboral	2150	*	Adults - Morphology		Female	No	Castro et al. (2017)
13	Bromeliaceae		Tillandsia biflora		Shoot system	Nicaragua to W. South America	Central and South America	National Park	Non-cultivated	Colombia	Cundinamarca	Supata	2,600-3,500	EM-PUJ, Bogota; EM, ICN, UNAL Bogota	Adults - Morphology		*	*	Calixto Álvarez (2002, 2005, 2007)
14	Cannaceae		Canna indica		Flower	Tropical & Subtropical America	North and South America	Cultivated plant	Cultivated	Colombia	Region Andina	*	2501-3000	*	Adults - Morphology	No date	*	*	Ebratt Ravelo (2020)
15	Capriofoliaceae		Sambucus peruviana		Flower/fruit	Costa Rica to NW. Argentina	Central and South America	Live fences/'native' tree species	Non-cultivated	Colombia	Cundinamarca	Chía	2600	*	Adults - Morphology		*	*	Lee (2002)
			Sambucus peruviana		Flower/fruit	Costa Rica to NW. Argentina	Central and South America	Live fences/'native' tree species	Non-cultivated	Colombia	Cundinamarca	Sopó	2600	*	Adults - Morphology		*	*	Lee (2002)
16	Caryophyllaceae		Dianthus spp.		*	Europe to Temp. Asia and Himalaya, Africa, Subarctic America	Europe, Africa and Asia	Cultivated plant	Cultivated	Colombia	Sabana de Bogota	*	1503-3656	*	Adults - Morphology	No date	*	*	Cárdenas and Corredor (1993)
			Dianthus caryophyllus		Flower/foliage	Balkan Peninsula	Europe	Ornamental	Cultivated	Ecuador	Cotopaxi	Latacunga canton	*	*	Adults - Morphology		*	*	Gómez Calvopiña (2021)
		Clavellina	Dianthus gratianopolitanus		Flower/foliage	Great Britain to Ukraine	Europe	Flower crops	Cultivated	Colombia	Antioquia	Corregimientos Municipio de Medellin	1890-2241	*	Adults - Morphology		*	*	Arévalo-P et al. (2003)
		Gypsophila	Gypsophila repens		Flower/foliage	Mountains of Central & S. Europe	Europe	Flower crops	Cultivated	Colombia	Antioquia	Corregimientos Municipio de Medellin	1890-2242	*	Adults - Morphology		*	*	Arévalo-P et al. (2003)
17	Crassulaceae	Siempreviva	*	Sempervivum sp.	Flower/foliage	Europe to Iran, Morocco	Europe, Africa and Asia	Flower crops	Cultivated	Colombia	Antioquia	Corregimientos Municipio de Medellin	1890-2241	*	Adults - Morphology		*	*	Arévalo-P et al. (2003)
18	Cucurbitaceae		Cucurbita maxima		Flower	Bolivia to N. Argentina	South America	Cultivated plant	Cultivated	Colombia	Region Andina	*	2501-3000	*	Adults - Morphology	No date	*	*	Ebratt Ravelo (2020)
			Cucurbita pepo		Flower	Mexico	Central America	Cultivated plant	Cultivated	Colombia	Region Andina	*	2501-3000	*	Adults - Morphology	No date	*	*	Ebratt Ravelo (2020)
			Cucurbita sp.		Foliage	N. & Central America, W. & S. South America	North and South America	Crop	Cultivated	Panama	Arco Seco	*	*	*	Adults - Morphology		Females only	*	Valdespino (2008)
			Sechium edule		Shoot system	Mexico to Belize	Central America	Wild	Non-cultivated	Panama	Chiriqui Province	Close to Baru Volcano	≥1400	Insect Collection of the Basque Institute of	Adults - Morphology		Females and males	*	Goldarazena et al. (2012)
19	Ericaceae		Gaylussacia buxifolia		Shoot system	Colombia to Venezuela	South America	National Park	Non-cultivated	Colombia	Cundinamarca	Supata	2,600 - 3,500	Research and Development (Neiker) in Spain	Adults - Morphology		*	*	Calixto Álvarez (2002, 2005, 2007)
			Macleania rupestris		Shoot system	Nicaragua to Venezuela and Bolivia	Central and South America	National Park	Non-cultivated	Colombia	Cundinamarca	Supata	2,600 - 3,500	EM-PUJ, Bogota; EM, ICN, UNAL Bogota	Adults - Morphology		*	*	Calixto Álvarez (2002, 2005, 2007)
			Pernettya coriacea		Flower	Mexico to NW. Argentina	Central and South America	*	*	Costa Rica	Villa Mills	*	*	Holotype in Natural History museum London, Paratypes at Uni in Costa Rica	Adults - Morphology	1989-07-15	Female only	*	Mound & Marullo (1996)
20	Fabaceae		Legume		*	*	*	*	*	Colombia	*	Bogata	*	*	Adults - Morphology	1944-11-01	Femles and males	*	Moulton (1948)
		Cytisus fls	Cytisus sp.		Flower	Canary Islands, Europe to Medit	Europe and Africa	Wild/weed	Non-cultivated	Colombia	Cota	*	2700	*	Adults - Morphology	1993-07-01	Females and males	*	Mound & Isaza (1994)
			Lupinus sp.		Flower	America, Medit. to Tanzania	Europe, Asia, Africa, South and North America	Wild	Non-cultivated	Colombia	Region Andina	*	2501-3000	*	Adults - Morphology	No date	*	*	Ebratt Ravelo (2020)
			Phaseolus vulgaris		Flower/foliage	Mexico to NW. Venezuela and N. Argentina	Central and South America	Cultivated plant	Cultivated	Colombia	Region Andina	*	1501-3000	*	Adults - Morphology	No date	*	*	Ebratt Ravelo (2020)
			Pisum sativum		*	Medit. to Afghanistan	Europe, Africa and Asia	Crop	Cultivated	Ecuador	Andean	*	*	*	Adults - Morphology		*	*	Arcaya Smith et al. (1996)
			Pisum sativum		Flower	Medit. to Afghanistan	Europe, Africa and Asia	Cultivated plant	Cultivated	Colombia	Region Andina	*	1501-3000	*	Adults - Morphology	No date	*	*	Ebratt Ravelo (2020)
			Senna sp.		Flower	Tropical & Subtropical Old World, America	Africa, Asia, Oceania, North and South America	Weed	Non-cultivated	Colombia	Region Andina	*	2501-3000	*	Adults - Morphology	No date	*	*	Ebratt Ravelo (2020)
			Senna viarum		Flower	Colombia to Ecuador	South America	Wild	Non-cultivated	Colombia	Region Andina	*	2501-3000	*	Adults - Morphology	No date	*	*	Ebratt Ravelo (2020)
			Tephrosia sp.		Flower	America, Tropical & Subtropical Old World.	Africa, Asia, Oceania, North and South America	Wild	Non-cultivated	Colombia	Region Andina	*	2001-2500	*	Adults - Morphology	No date	*	*	Ebratt Ravelo (2020)
		Trifolium lilac fls	? No plant species of this name found		Flower	*	*	Open field	Non-cultivated	Colombia	Cota	Cv.Ccial	*	*	Adults - Morphology	1993-07-01	Females and males	*	Mound & Isaza (1994)	Plant not found ? Trifolium lilac
			Trifolium pratense		Flower	Macaronesia, NW. Africa, Europe to Mongolia and Himalaya	Europe, Africa and Asia	Weed	Non-cultivated	Colombia	Region Andina	*	2001-3000	*	Adults - Morphology	No date	*	*	Ebratt Ravelo (2020)
			Trifolium repens		Flower	Macaronesia, NW. Africa, Egypt to Zimbabwe, Europe to Mongolia and Himalaya	Europe, Africa and Asia	Weed	Non-cultivated	Colombia	Region Andina	*	250-3000	*	Adults - Morphology	No date	*	*	Ebratt Ravelo (2020)
			Trifolium sp.		Flower	Temp. & Subtropical to Tropical Mountains	Europe, Asia, Africa, South and North America	Weed	Non-cultivated	Colombia	Region Andina	*	2501-3000	*	Adults - Morphology	No date	*	*	Ebratt Ravelo (2020)
			Vicia faba		Flower/foliage	Iran to Afghanistan	Asia	Cultivated plant	Cultivated	Colombia	Region Andina	*	2501-3000	*	Adults - Morphology	No date	*	*	Ebratt Ravelo (2020)
			Trifolium repens L		*	Macaronesia, NW. Africa, Egypt to Zimbabwe, Europe to Mongolia and Himalaya	Europe, Africa and Asia	Open field	Non-cultivated	Colombia	Sabana de Bogota	*	1503-3656	*	Adults - Morphology	No date	*	*	Cárdenas & Corredor (1993)
			Trifolium pratense L		*	Macaronesia, NW. Africa, Europe to Mongolia and Himalaya	Europe, Africa and Asia	Open field	Non-cultivated	Colombia	Sabana de Bogota	*	1503-3656	*	Adults - Morphology	No date	*	*	Cárdenas & Corredor (1993)
			Trifolium repens		Flower	Macaronesia, NW. Africa, Egypt to Zimbabwe, Europe to Mongolia and Himalaya	Europe, Africa and Asia	Weeds/commercial	Cultivated and non-cultivated crop	Colombia	Antioquia	La Ceja	2180	*	Adults - Morphology		*	*	Zapata-C et al. (1994)
21	Geraniaceae		Novio / Geranium sp.	Geranium sp.	Flower	Temp. & Subtropical to Tropical Mountains.	Cosmopolitan	*	*	Colombia	Cundinamarca	Funza	2545	USDA, U.S	Adults - Morphology		*	nymphs	Zenner de Polania (1971)
			Pelargonium sp.		*	St. Helena, Eritrea to S. Africa, Madagascar, Türkiye to Arabian Peninsula, N. Thailand, Australia, New Zealand.	Africa, Asia and Oceania	*	*	Colombia	*	*	*	*	Adults - Morphology		*	nymphs	Posada-O et al. (1976)
			Pelargonium zonale		*	Cape Prov. to KwaZulu-Natal.	Africa	*	*	Colombia	*	*	*	*	Adults - Morphology		*	nymphs	Posada Ochoa (1989)
			Pelargonium spp.		*	St. Helena, Eritrea to S. Africa, Madagascar, Türkiye to Arabian Peninsula, N. Thailand, Australia, New Zealand.	Africa, Asia and Oceania	Open field	Non-cultivated	Colombia	Sabana de Bogota	*	1503-3656	*	Adults - Morphology	No date	*	*	Cardenas & Corredor (1993)
			Pelargonium sp.		*	St. Helena, Eritrea to S. Africa, Madagascar, Türkiye to Arabian Peninsula, N. Thailand, Australia, New Zealand.	Africa, Asia and Oceania	*	*	Colombia	Sabana de Bogota	*	*	*	Adults - Morphology		*	nymphs	Posada-O et al. (1976)
22	Gentianaceae		Lisianthus sp.		*	Mexico to Colombia, Caribbean	Central and South America	Cultivated plant	Cultivated	Colombia	Sabana de Bogota	*	1503-3656	*	Adults - Morphology	No date	*	*	Cárdenas & Corredor (1993)
23	Hydraneaceae	Hortensia	Hydrangea opuloides		Flower/foliage	S. Central Japan to Izu-shima, Kazan-retto	Asia	Flower crops	Cultivated	Colombia	Antioquia	Corregimientos Municipio de Medellin	1890-2242	*	Adults - Morphology		*	*	Arévalo-P et al. (2003)
24	Hypericaceae
25	Clusiaceae		Hypericum juniperinum		Shoot system	Colombia to NW. Venezuela	South America	National Park	Cultivated and non-cultivated crop	Colombia	Cundinamarca	Supata	2,600 - 3,500	EM-PUJ, Bogota; EM, ICN, UNAL Bogota	Adults - Morphology		*	*	Calixto Álvarez (2002, 2005, 2007)
26	Iridaeae	Gladiolo	Gladiolus sp.		Flower/foliage	Europe to Iran, Arabian Peninsula, Africa.	Europe, Africa and Asia	Flower crops	Cultivated	Colombia	Antioquia	Corregimientos Municipio de Medellin	1890-2241	*	Adults - Morphology		*	*	Arévalo-P et al. (2003)
27	Malpighiaceae	?Byrsomina	Byrsonima sp.		Flower	Tropical & Subtropical America.	North and South America	Ornamental	Cultivated	Colombia	Bogata	Jardín botánico	*	*	Adults - Morphology	1993-07-01	Females only	*	Mound & Isaza (1994)
28	Malvaceae		Abutilon pictum		*	S. Brazil to NE. Argentina.	South America	Open field	Non-cultivated	Colombia	Sabana de Bogota	*	1503-3656	*	Adults - Morphology	No date	*	*	Cárdenas & Corredor (1993)
		Abutilon prob striatum	Abutilon striatum		Flower/fruit	Brazil	South America	Live fences/'native' tree species	Cultivated and non-cultivated crop	Colombia	Cundinamarca	Chía	2600	*	Adults - Morphology		*	*	Lee (2002)
		Sparmania africana fls	Sparrmannia africana		Flower	S. Cape Prov	Africa	Ornamental	Cultivated	Colombia	Bogata	Jardín botánico	*	*	Adults - Morphology	1993-07-01	Females and males	*	Mound & Isaza (1994)
29	Melastomataceae	Melastome	Melastoma spp.		Flower	Seychelles, Tropical & Subtropical Asia to W. Pacific.	Asia and Oceania	*	*	Costa Rica	San Ramón de Tres Ríos	*	*	Holotype in Natural History museum London, Paratypes at Uni in Costa Rica	Adults - Morphology		Female only	*	Mound & Marullo (1996)
		Melastome	Melastoma spp.		Flower	Seychelles, Tropical & Subtropical Asia to W. Pacific.	Asia and Oceania	*	*	Costa Rica	Volcán Poas	*	*	Holotype in Natural History museum London, Paratypes at Uni in Costa Rica	Adults - Morphology		Female only	*	Mound & Marullo (1996)
		Melastome	Melastoma spp.		Flower	Seychelles, Tropical & Subtropical Asia to W. Pacific.	Asia and Oceania	*	*	Costa Rica	Zurqui	*	*	Holotype in Natural History museum London, Paratypes at Uni in Costa Rica	Adults - Morphology		Females and males	*	Mound & Marullo (1996)
30	Nyctaginaceae		Mirabilis jalapa L		*	Mexico to Central America	Central America	Open field	Non-cultivated	Colombia	Sabana de Bogota	*	1503-3656	*	Adults - Morphology	No date	*	*	Cárdenas & Corredor (1993)
31	Petiveriaceae	Ledenbergia fls	Ledenbergia sp.		Flower	Mexico to S. Tropical America	Central and South America	Ornamental	Cultivated	Colombia	Bogata	Jardín botánico	*	*	Adults - Morphology	1993-07-01	Females and males	*	Mound & Isaza (1994)
32	Plantaginaceae	Antirrhinum fls	Antirrhinum sp.		Flower	W. & Central Medit	Europe, Africa and Asia	Ornamental	Cultivated	Colombia	Bogata	Jardín botánico	*	*	Adults - Morphology	1993-07-01	Females only	*	Mound & Isaza (1994)
33	Lamiaceae		Mentha spicata		Shoot system	Europe to China	Europe, Africa and Asia	Commercial field crop	Cultivated	Colombia	Cundinamarca	Ubate	2592	Museo de Entomologia, Facultad de Ciencias Agrarias, Bogota, Universidad Nacional de Colombia	Adults - Morphology		*	*	Betancurth Quintero (2014)
			Mentha spicata		Foliage	Europe to China	Europe, Africa and Asia	Commercial field crop	Cultivated	Colombia	Antioquia	Rionegro	2130	Museo de Entomologia Luis Francisco Gallego, Medellin. Universidad Nacional de Colombia	Adults - Morphology		*	*	Villegas Isaza (2016)
			Mentha spicata		Foliage	Europe to China	Europe, Africa and Asia	Commercial covered crop	Cultivated	Colombia	Antioquia	El Retiro	2175	Museo de Entomologia Luis Francisco Gallego, Medellin. Universidad Nacional de Colombia	Adults - Morphology		*	*	Villegas Isaza (2016)
			Thymus vulgaris		Shoot system	SW. Europe, SE. Italy	Europe	Commercial field crop	Cultivated	Colombia	Cundinamarca	Ubate	2595	Museo de Entomologia, Facultad de Ciencias Agrarias, Bogota, Universidad Nacional de Colombia	Adults - Morphology		*	*	Betancurth Quintero (2014)
34	Lauraceae		Persea americana		Flower	Central Mexico to Costa Rica	Central and South America	Cultivated plant	Cultivated	Colombia	Region Andina	*	2001-2500	*	Adults - Morphology	No date	*	*	Ebratt-Ravelo et al. (2019), Ebratt Ravelo (2020)
			Persea americana		Flower	Central Mexico to Costa Rica	Central and South America	Cultivated plant	Cultivated	Colombia	Antioquia	El Retiro	*	*	Adult morphology-Molecular		*	*	Cano Calle (2020), Cano-Calle et al. (2021)
			Persea americana		Flower	Central Mexico to Costa Rica	Central and South America	Cultivated plant	Cultivated	Colombia	Antioquia	La Ceja	*	*	Adult morphology-Molecular		*	*	Cano Calle (2020), Cano-Calle et al. (2021)
			Persea americana		*	Central Mexico to Costa Rica	Central and South America	Cultivated plant	Cultivated	Colombia	Antioquia	La Vega	*	*	Adult Morphology-Molecular		*	*	Cano-Calle et al. (2022)
			Persea americana		Shoot system	Central Mexico to Costa Rica	Central and South America	Cultivated plant	Cultivated	Colombia	Antioquia	Rionegro	*	*	Adult morphology-Molecular		*	*	Cano Calle (2020)
35	Liliaceae		Lilium candidum		*	S. North Macedonia to SW. Türkiye, Lebanon to Israel	Europe and Asia	Open field	Non-cultivated	Colombia	Sabana de Bogota	*	1503-3656	*	Adults - Morphology		*	*	Cárdenas & Corredor (1993)
36	Onagraceae		Fuchsia petiolaris H.B.K.		*	Colombia to NW. Venezuela	South America	Open field	Non-cultivated	Colombia	Sabana de Bogota	*	1503-3656	*	Adults - Morphology	No date	*	*	Cárdenas & Corredor (1993)
37	Orchidaceae	Orchids	Orchids		*	*	*	*	*	Colombia	Nariño	Laguna Seca	*	Holotype in Natural History museum London, Paratypes at Uni in Costa Rica	Adults - Morphology	Jan & Mar 1984	Female only	*	Mound & Marullo (1996)	No info other than ochids so no distribution data
38	Oxalidaceae		Oxalis corniculata L		*	Indian Subcontinent to Japan and Philippines	Asia	Open field	Non-cultivated	Colombia	Sabana de Bogota	*	1503-3656	*	Adults - Morphology	No date	*	*	Cárdenas & Corredor (1993)
			Oxalis latifolia H.B.K		*	Tropical & Subtropical America	North and South America	Open field	Non-cultivated	Colombia	Sabana de Bogota	*	1503-3656	*	Adults - Morphology	No date	*	*	Cárdenas & Corredor (1993)
			Oxalis latifolia		Flower	Tropical & Subtropical America	North and South America	Weeds/commercial	Cultivated and non-cultivated crop	Colombia	Antioquia	La Ceja	2180	*	Adults - Morphology		*	*	Zapata-C et al. (1994)
			Oxalis latifolia		Shoot system	Tropical & Subtropical America	North and South America	Weed	Non-cultivated	Colombia	Antioquia	La Ceja	2200	*	Adults - Morphology		Female	No	Castro et al. (2017)
			Oxalis latifolia		Shoot system	Tropical & Subtropical America	North and South America	Weed	Non-cultivated	Colombia	Antioquia	Marinilla	2120	*	Adults - Morphology		Female	No	Castro et al. (2017)
			Oxalis latifolia		Shoot system	Tropical & Subtropical America	North and South America	Weed	Non-cultivated	Colombia	Antioquia	Carmen de Viboral	2150	*	Adults - Morphology		Female	No	Castro et al. (2017)
39	Passifloraceae		Passiflora edulis f. edulis	Passiflora edulis	Flower/foliage	Brazil to NE. Argentina	South America	Cultivated plant	Cultivated	Colombia	Region Andina	*	2001-2500	*	Adults - Morphology	No date	*	*	Ebratt Ravelo (2020)
			Passiflora edulis f. flavicarpa	Passiflora edulis	Flower	Brazil to NE. Argentina	South America	Cultivated plant	Cultivated	Colombia	Region Andina	*	1501-2000	*	Adults - Morphology	No date	*	*	Ebratt Ravelo (2020)
			Passiflora ligularis		Flower	Panama to Venezuela and Peru	Central and South America	Cultivated plant	Cultivated	Colombia	Region Andina	*	1501-3000	*	Adults - Morphology	No date	*	*	Ebratt Ravelo (2020)
			Passiflora tarminiana		Flower	S. Mexico to Venezuela and Peru	Central and South America	Cultivated plant	Cultivated	Colombia	Region Andina	*	2501-3000	*	Adults - Morphology	No date	*	*	Ebratt Ravelo (2020)
40	Pittosporaceae		Pittosporum undulatum		Flower/fruit	SE. Queensland to E. Victoria	Oceania	Live fences/'native' tree species	Non-cultivated	Colombia	Cundinamarca	Chia	2600	*	Adults - Morphology		*	*	Lee (2002)
			Pittosporum undulatum		Flower/fruit	SE. Queensland to E. Victoria	Oceania	Live fences/'native' tree species	Non-cultivated	Colombia	Cundinamarca	Sopo	2600	*	Adults - Morphology		*	*	Lee (2002)
41	Poaceae		Holcus lanatus		Flower	Macaronesia, Medit. to Europe and Caucasus	Europe and Africa	Weed	Non-cultivated	Colombia	Region Andina	*	2501-3000	*	Adults - Morphology	No date	*	*	Ebratt Ravelo (2020)
			Zea mays		Flower/foliage	Central & SW. Mexico to W. Guatemala	Central America	Cultivated plant	Cultivated	Colombia	Region Andina	*	1500-3000	*	Adults - Morphology		*	*	Ebratt-Ravelo et al. (2019)
			Triticum vulgare		*	Transcaucasus to Israel and NW. Iran, S. Pakistan to NW. India	Asia	*	*	Colombia	Sabana de Bogota	*	*	*	Adults - Morphology		*	nymphs	Posada-O et al. (1976)
			Triticum vulgare		*	Transcaucasus to Israel and NW. Iran, S. Pakistan to NW. India	Asia	*	*	Colombia	*	*	*	*	Adults - Morphology		*	nymphs	Posada-O et al. (1976), Posada Ochoa (1989)
			Hordeum vulgare		*	E. Medit. to Central Asia and China (Sichuan, Yunnan)	Africa and Asia	*	*	Colombia	*	*	*	*	Adults - Morphology		*	nymphs	Posada-O et al. (1976), Posada Ochoa (1989)
			Avena sativa		*	W. Asia	Asia	*	*	Colombia	*	*	*	*	Adults - Morphology		*	nymphs	Posada-O et al. (1976), Posada Ochoa (1989)
42	Polemoniaceae		Cobaea scandens		Flower	Mexico	Central America	Weeds/commercial	Cultivated and non-cultivated crop	Colombia	Antioquia	La Ceja	2180	*	Adults - Morphology		*	*	Zapata-C et al. (1994)
43	Polygnaceae		Rumex crispus		Flower	Macaronesia, N. Africa, Temp. Eurasia	Europe, Africa and Asia	Weed	Non-cultivated	Colombia	Region Andina	*	2501-3000	*	Adults - Morphology	No date	*	*	Ebratt Ravelo (2020)
		Monnina	Monnina sp.		Flower	Tropical & Subtropical America	North and South America	*	*	Costa Rica	Cerro de la Muerte	El Palme	*	Holotype in Natural History museum London, Paratypes at Uni in Costa Rica	Adults - Morphology	1991-09-08	Females and males	*	Mound & Marullo (1996)
44	Plumbaginaceae	Statice	Limonium sp.		Flower/foliage	Temperate & Subtropical to Philippines	Cosmopolitan	Flower crops	Cultivated	Colombia	Antioquia	Corregimientos Municipio de Medellin	1890-2241	*	Adults - Morphology		*	*	Arévalo-P et al. (2003)
		Caspia	Limonium sp.		Flower/foliage	Temperate & Subtropical to Philippines	Cosmopolitan	Flower crops	Cultivated	Colombia	Antioquia	Corregimientos Municipio de Medellin	1890-2241	*	Adults - Morphology		*	*	Arévalo-P et al. (2003)
45	Ranunculaceae		Delphinium sp.		Flower/foliage	Temp. & Subtropical Old World, N. America	Cosmopolitan	Ornamental	Cultivated	Ecuador	Cotopaxi	Latacunga canton	*	*	Adults - Morphology		*	*	Gómez Calvopiña (2021)
46	Rosaceae		Lachemilla orbiculata		Flower	Mexico to W. Bolivia	Central and South America	Wild	Non-cultivated	Colombia	Region Andina	*	3001-3500	*	Adults - Morphology	No date	*	*	Ebratt Ravelo (2020)
			Malus sylvestris		Flower	Europe to Türkiye	Europe	Weed	Non-cultivated	Colombia	Region Andina	*	2501-3000	*	Adults - Morphology	No date	*	*	Ebratt Ravelo (2020)
			Malus domestica		Foliage	Afghanistan to Central Asia and Xinjiang	Asia	Cultivated plant	Cultivated	Colombia	Region Andina	*	2501-3000	*	Adults - Morphology	No date	*	*	Ebratt Ravelo (2020)
			Malus communis		*	Afghanistan to Central Asia and Xinjiang	Asia	Cultivated plant	Cultivated	Colombia	Boyaca	Nuevo Colon	*	*	Adults - Morphology	2016, 2017	*	*	Santamaría Galindo et al. (2018)
			Prunus domestica		Flower/foliage	Transcaucasus to N. Iran	Asia	Cultivated plant	Cultivated	Colombia	Region Andina	*	2501-3000	*	Adults - Morphology	No date	*	*	Ebratt Ravelo (2020)
			Prunus persica		Flower/foliage	N. Central China	Asia	Cultivated plant	Cultivated	Colombia	Region Andina	*	2501-3001	*	Adults - Morphology	No date	*	*	Ebratt Ravelo (2020)
			Prunus persica		*	N. Central China	Asia	Cultivated plant	Cultivated	Colombia	Boyaca	Nuevo Colon	*	*	Adults - Morphology	2016, 2017	*	*	Santamaría Galindo et al. (2018)
			Prunus sp.		Flower	Cosmopolitan	Cosmopolitan	Cultivated plant	Cultivated	Colombia	Region Andina	*	2001-2500	*	Adults - Morphology	No date	*	*	Ebratt Ravelo (2020)
			Prunus salicina		Shoot system	S. Russian Far East to China and N. Vietnam, Taiwan	Asia	Cultivated plant	Cultivated	Colombia	Cundinamarca	Macheta	2500	*	Adults - Morphology		*	*	Flórez-P et al. (1998)
			Prunus salicina		*	S. Russian Far East to China and N. Vietnam, Taiwan	Asia	Cultivated plant	Cultivated	Colombia	Boyaca	Nuevo Colon	*	*	Adults - Morphology	2016, 2017	*	*	Santamaría Galindo et al. (2018)
			Pyrus communis		Foliage	Europe to N. Iraq	Europe and Asia	Cultivated plant	Cultivated	Colombia	Region Andina	*	2001-2500	*	Adults - Morphology	No date	*	*	Ebratt Ravelo (2020)
			Pyrus communis		*	Europe to N. Iraq	Europe and Asia	Cultivated plant	Cultivated	Colombia	Boyaca	Nuevo Colon	*	*	Adults - Morphology	2016, 2017	*	*	Santamaría Galindo et al. (2018)
			Rosa sp.		Sticky traps	Temp. & Subtropical Northern Hemisphere	Europe, Asia, Africa, North and Central America	Cultivated plant	Cultivated	Colombia	Region Andina	*	2501-3000	*	Adults - Morphology	No date	*	*	Ebratt Ravelo (2020)
			Rosa sp.		*	Temp. & Subtropical Northern Hemisphere	Europe, Asia, Africa, North and Central America	Open field	Non-cultivated	Colombia	Sabana de Bogota	*	1503-3656	*	Adults - Morphology	No date	*	*	Cárdenas & Corredor (1993)
			Rosa sp.		Flower/foliage	Temp. & Subtropical Northern Hemisphere	Europe, Asia, Africa, North and Central America	Ornamental	Cultivated	Ecuador	Cotopaxi	Latacunga canton	*	*	Adults - Morphology		*	*	Gómez Calvopiña (2021)
		Rosa	Rosa sp.		Flower/foliage	Temp. & Subtropical Northern Hemisphere	Europe, Asia, Africa, North and Central America	Ornamental	Cultivated	Colombia	Antioquia	Corregimientos Municipio de Medellin	1890-2241	*	Adults - Morphology		*	*	Arévalo-P et al. (2003)
		Rosa/Rose	Rosa spp.		Flower	Temp. & Subtropical Northern Hemisphere	Europe, Asia, Africa, North and Central America	Cultivated plant	Cultivated	Ecuador	Pichincha	Tabacundo	2845	Museo de Plagas Agricolas de Agrocalidad	Adults - Morphology	2014-04-01	*	*	Godoy et al. (2014)
		Rosas	Rosa sp.		Flower	Temp. & Subtropical Northern Hemisphere	Europe, Asia, Africa, North and Central America	Ornamental	Cultivated	Colombia	Antioquia	La Cera	*	*	Adults - Morphology	1993-07-01	Female only	*	Mound & Isaza (1994)
			Rubus glaucus		Flower/foliage	Central Mexico to W. Bolivia	Central and South America	Cultivated plant	Cultivated	Colombia	Region Andina	*	1501-3000	*	Adults - Morphology		*	*	Ebratt-Ravelo et al. (2019), Ebratt Ravelo (2020)
		Rubus glaucus Benth	Rubus glaucus		*	Central Mexico to W. Bolivia	Central and South America	Open field	Non-cultivated	Colombia	Sabana de Bogota	*	1503-3656	*	Adults - Morphology	No date	*	*	Cárdenas & Corredor (1993)
			Rubus glaucus		Flower	Central Mexico to W. Bolivia	Central and South America	Wild	Non-cultivated	Colombia	Region Andina	*	2501-3000	*	Adults - Morphology	No date	*	*	Ebratt Ravelo (2020)
		Rubus fls	Rubus sp.		Flower	Temp. & Subtropical to Tropical Mountains	Cosmopolitan	Wild	Non-cultivated	Colombia	Cota	*	2700	*	Adults - Morphology	1993-07-01	Females only	*	Mound & Isaza (1994)
			Rubus sp.		Flower	Temp. & Subtropical to Tropical Mountains	Cosmopolitan	Wild	Non-cultivated	Colombia	Region Andina	*	2501-3000	*	Adults - Morphology	No date	*	*	Ebratt Ravelo (2020)
47	Rubiaceae		Borreria bogotensis		Shoot system	Colombia	South America	Field	Non-cultivated	Colombia	Cundinamarca	Cota	2,600 - 3,500	EM-PUJ, Bogota; EM, ICN, UNAL Bogota	Adults - Morphology		*	*	Calixto Álvarez (2002, 2005, 2007)
			Coffea arabica		Flower	E. South Sudan, SW. Ethiopia, N. Kenya (Mt. Marsibit)	Africa	Cultivated plant	Cultivated	Colombia	Region Andina	*	1501-2000	*	Adults - Morphology	No date	*	*	Ebratt-Ravelo et al. (2019), Ebratt Ravelo (2020)
		Coffee	Coffea sp.		Flower	Tropical & S. Africa, W. Indian Ocean, Tropical Asia to Queensland	Africa, Asia and Oceania	*	*	Costa Rica	San Pedro	*	*	Holotype in Natural History museum London, Paratypes at Uni in Costa Rica	Adults - Morphology	1992-05-01	Female only	*	Mound & Marullo (1996)
48	Rutaceae		Ruta sp.		Flower	Macaronesia, Medit	Europe and Africa	Cultivated plant	Cultivated	Colombia	Region Andina	*	2001-2500	*	Adults - Morphology	No date	*	*	Ebratt Ravelo (2020)
49	Solanaceae		Capsicum annuum		Flower/foliage	S. U.S.A. to Brazil, Caribbean	North and South America	Cultivated plant	Cultivated	Colombia	Region Andina	*	1501-3000	*	Adults - Morphology	No date	*	*	Ebratt Ravelo (2020)
			Capsicum sp.		Flower	Mexico to Tropical America	North and South America	Cultivated plant	Cultivated	Colombia	Region Andina	*	2501-3000	*	Adults - Morphology	No date	*	*	Ebratt Ravelo (2020)
			Solanum betaceum		Flower	S. Tropical America	South America	Cultivated plant	Cultivated	Colombia	Region Andina	*	1501-2000	*	Adults - Morphology	No date	*	*	Ebratt Ravelo (2020)
		Solanum ficoides fls	? No plant species of this name found		Flower	*	*	Botanical garden	Non-cultivated	Colombia	Bogata	Jardín botánico	*	*	Adults - Morphology	1993-07-01	Females only	*	Mound & Isaza (1994)	Plant species not fund
			Solanum lycopersicum		Flower	Peru	South America	Cultivated plant	Cultivated	Colombia	Region Andina	*	1501-3000	*	Adults - Morphology	No date	*	*	Posada-O et al. (1976)
			Solanum quitoense		Flower	Costa Rica to Venezuela and Peru, Galápagos	Central and South America	Cultivated plant	Cultivated	Colombia	Region Andina	*	1501-2000	*	Adults - Morphology	No date	*	*	Ebratt Ravelo (2020)
			Solanum quitoense		Flower	Costa Rica to Venezuela and Peru, Galápagos	Central and South America	Wild	Non-cultivated	Colombia	Region Andina	*	2500-3000	*	Adults - Morphology	No date	*	*	Ebratt Ravelo (2020)
			Solanum tuberosum		Flower	W. & S. South America to NW. Venezuela	South America	Cultivated plant	Cultivated	Colombia	Region Andina	*	2501-3000	*	Adults - Morphology	No date	*	*	Ebratt Ravelo (2020)
			Solanum tuberosum		*	W. & S. South America to NW. Venezuela	South America	*	*	Colombia	Nariño	Pasto	*	Holotype in Natural History museum London, Paratypes at Uni in Costa Rica	Adults - Morphology	1975-11-15	Female only	*	Mound & Marullo (1996)
			Physalis peruviana L		*	Bolivia to W. Brazil	South America	Open field	Non-cultivated	Colombia	Sabana de Bogota	*	1503-3656	*	Adults - Morphology	No date	*	*	Cárdenas & Corredor (1993)
			Physalis peruviana L		Flower	Bolivia to W. Brazil	South America	Weeds/commercial	Cultivated and non-cultivated crop	Colombia	Antioquia	La Ceja	2180	*	Adults - Morphology		*	*	Zapata-C et al. (1994)
			Solanum nigrum Sendt.		*	W. & S. Europe to Temp. E. Asia, Macaronesia, N. & NE. Tropical Africa	Europe, Africa and Asia	Open field	Non-cultivated	Colombia	Sabana de Bogota	*	1503-3656	*	Adults - Morphology	No date	*	*	Cárdenas & Corredor (1993)
50	Verbenaceae		Lantana camara L		*	Mexico to Tropical America	Central and South America	Open field	Non-cultivated	Colombia	Sabana de Bogota	*	1503-3656	*	Adults - Morphology	No date	*	*	Cárdenas & Corredor (1993)
			Lantana trifolia L		*	Mexico to Tropical America	Central and South America	Open field	Non-cultivated	Colombia	Sabana de Bogota	*	1503-3656	*	Adults - Morphology	No date	*	*	Cárdenas & Corredor (1993)
		Lantana	Lantana sp.		Flower	Tropical & Subtropical America, Africa to Thailand	Asia, Africa, North and South America	Botanical garden	Non-cultivated	Costa Rica	San Vito	Wilson Botanic Garden	*	Holotype in Natural History museum London, Paratypes at Uni in Costa Rica	Adults - Morphology	1989-07-13	Females and males	*	Mound & Marullo (1996)
51	Winteraceae	Drymis	Drimys sp.		Flower	Mexico to S. Tropical & S. South America	North and South America	*	*	Costa Rica	Cerro de la Muerte	El Palme	*	Holotype in Natural History museum London, Paratypes at Uni in Costa Rica	Adults - Morphology	1991-09-08	Female only	*	Mound & Marullo (1996)
52	Xanthorrhoeacae		Hemerocallis sp.		Flower/foliage	SE. Alps, Siberia to Temp. E. Asia	Europe and Asia	Ornamental	Cultivated	Colombia	Region Andina	*	2001-2500	*	Adults - Morphology	No date	*	*	Ebratt Ravelo (2020)
		Hemerocallis fls	Hemerocallis sp.		Flower	SE. Alps, Siberia to Temp. E. Asia	Europe and Asia	Ornamental	Cultivated	Colombia	Bogata	Jardín botánico	*	*	Adults - Morphology	1993-07-01	Females and males	*	Mound & Isaza (1994)
NOTE for line 106 and 107 entry in table: Records of F. panamensis of Melastome flowers from Volcán Poa and Zurqui is a interpretation by authors based on data presented in Mound & Marullo (1996)
Museo de Entomologia, Pontificia Universidad Javeriana y replicates in Museo de Entomologia, Instituto de Ciencias Naturales, Universidad Nacional de Colombia
